# Supplementary material for: Persistence of a Frameshifting Deletion in SARS-CoV-2 ORF7a for the Duration of a Major Outbreak
Source: Viruses. 2023 Feb 13;15(2):522. doi: 10.3390/v15020522 (PMC9966144; doi:10.3390/v15020522)
Supplement: Supplementary file 1 [file viruses-15-00522-s001.zip]

Archive with 1 entries (1 files):
- viruses-2202222-supplementary.pdf
